# Supplementary material for: Maternal Exercise during Pregnancy Increases BDNF Levels and Cell Numbers in the Hippocampal Formation but Not in the Cerebral Cortex of Adult Rat Offspring
Source: PLoS One. 2016 Jan 15;11(1):e0147200. doi: 10.1371/journal.pone.0147200 (PMC4714851; doi:10.1371/journal.pone.0147200)
Supplement: S1 Table — (XLSX) [file pone.0147200.s001.xlsx]

## Sheet: Maternal weight gain
Maternal weight (g)											Maternal weight gain (g)
N	Group	G1	G4	G7	G10	G13	G16	G19	G21		N	Group	G1	G4	G7	G10	G13	G16	G19	G21
1	CTL	210	228	228	248	268	303	337	398		1	CTL		18	18	38	58	93	127	188
2	CTL	204	210	226	234	253	262	285	324		2	CTL		6	22	30	49	58	81	120
3	CTL	208	221	240	243	258	273	301	340		3	CTL		13	32	35	50	65	93	132
4	CTL	255	258	267	269	287	300	320	364		4	CTL		3	12	14	32	45	65	109
5	CTL	220	226	241	241	255	268	292	325		5	CTL		6	21	21	35	48	72	105
6	CTL	236	238	251	253	265	277	304	342		6	CTL		2	15	17	29	41	68	106
7	CTL	235	239	249	252	275	290	338	378		7	CTL		4	14	17	40	55	103	143
8	CTL	261	266	281	287	307	319	355	374		8	CTL		5	20	26	46	58	94	113
9	CTL	293		304		327	345	384	423		9	CTL			11		34	52	91	130
10	CTL	245.6	253.2	259.4	286.9	287	320.2	351.6	311		10	CTL		7.6	13.8	41.3	41.4	74.6	106	65.4
11	CTL	200.9	212	217.7	217	231.2	235	256.6	278.5		11	CTL		11.1	16.8	16.1	30.3	34.1	55.7	77.6
12	CTL	219.1	234	241.9	252.8	265.1	267	296.6	326.3		12	CTL		14.9	22.8	33.7	46	47.9	77.5	107.2
13	CTL	195.1	196.7	204.3	216	220	242.7	272.4	303		13	CTL		1.6	9.2	20.9	24.9	47.6	77.3	107.9
14	CTL	216.9	223.6	231.6	231.5	257.2	261	300.1	326.1		14	CTL		6.7	14.7	14.6	40.3	44.1	83.2	109.2
15	CTL	225.4	229.6	232.9	259.2	255	278.8	305.4	339		15	CTL		4.2	7.5	33.8	29.6	53.4	80	113.6
16	EX	239	247	255	261	281	289	315	355		16	EX		8	16	22	42	50	76	116
17	EX	272	280	297	302	318	335	371	419		17	EX		8	25	30	46	63	99	147
18	EX	225	242	256	261	283	294	329	363		18	EX		17	31	36	58	69	104	138
19	EX	268	272	289	299	311	321	339	366		19	EX		4	21	31	43	53	71	98
20	EX	233	234	247	251	262	275	304	340		20	EX		1	14	18	29	42	71	107
21	EX	201	207	220	222	242	248	281	315		21	EX		6	19	21	41	47	80	114
22	EX	250	258	262	281	286	303	325	364		22	EX		8	12	31	36	53	75	114
23	EX	256		280		301	320	347	361		23	EX			24		45	64	91	105
24	EX	264		286		306	325	352	368		24	EX			22		42	61	88	104
25	EX	213	229.3	224.5	248.7	252	282.6	302.6	352.4		25	EX		16.3	11.5	35.7	39	69.6	89.6	139.4
26	EX	202.4	213.9	213.1	233.8	239	270.6	288.1	318.5		26	EX		11.5	10.7	31.4	36.6	68.2	85.7	116.1
27	EX	229	238	240.5	249.2	267	287	305.1	343		27	EX		9	11.5	20.2	38	58	76.1	114
28	EX	215.8	231.8	237.3	259.1	269	293.7	320	351.4		28	EX		16	21.5	43.3	53.2	77.9	104.2	135.6
29	EX	221.8	234.1	246.5	256	275.5	270	301.5	351		29	EX		12.3	24.7	34.2	53.7	48.2	79.7	129.2
30	EX	211	226.3	229.3	231.2	249	254	298	318.6		30	EX		15.3	18.3	20.2	38	43	87	107.6
31	EX	185.3	205.3	210.03	218.7	242.9	248	282.6	319.2		31	EX		20	24.73	33.4	57.6	62.7	97.3	133.9
32	EX	216	213.6	225.9	245.8	249	265	284.2	300.8		32	EX			9.9	29.8	33	49	68.2	84.8

## Sheet: BDNF levels
BDNF levels (pg/ml)
N	Group	Cortical BDNF (pg/ml)	Hippocampal BDNF (pg/ml)
1	CTL	6.45856	17.44
2	CTL	1.54144	26.24
3	CTL	2.09392	25.44
4	CTL	2.37017	18.24
5	CTL	2.48066	23.84
6	CTL	3.91713	23.04
7	CTL	2.92265	19.84
8	CTL	4.63536	17.44
9	CTL	6.07182	19.84
10	EX	4.69061	19.84
11	EX	3.14365	23.84
12	EX	3.91713	36.64
13	EX	3.1989	39.04
14	EX	7.56354	24.64
15	EX	5.57459	24.64
16	EX	5.0221	27.84
17	EX	3.75138	23.04

## Sheet: Number Cells
Number of cortical and hippocampal cells
N	Group	Cortical neurons	Cortical non-neurons	Cortical total cells	Hippocampal neurons	Hippocampal non-neurons	Hippocampal total cells
1	CTL	1.09732e+07	3.47484e+07	4.57216e+07	2.50726e+06	7.36384e+06	9.87109e+06
2	CTL	1.20515e+07	3.90141e+07	5.10656e+07	2.62138e+06	6.60883e+06	9.2302e+06
3	CTL	12983500	3.77333e+07	5.07168e+07	2160190	5781685	7941875
4	CTL	1.17966e+07	3.7769e+07	49565625	1.7676e+06	5.65928e+06	7426875
5	CTL	11992500	36757500	48750000	1468125	4.64906e+06	6.11719e+06
6	CTL	1.3468e+07	3.95555e+07	5.30234e+07	1.78418e+06	5.35254e+06	7.13672e+06
7	CTL	1.04757e+07	3.35399e+07	44015625	2109000	6.12928e+06	8.23828e+06
8	EX	1.89305e+07	4.96582e+07	6.85887e+07	2.84673e+06	7.69672e+06	1.05435e+07
9	EX	1.40411e+07	4.59636e+07	6.00047e+07	2539800	8042700	10582500
10	EX	11207250	35489625	46696875	2.14526e+06	7.12081e+06	9.26606e+06
11	EX	1.06152e+07	3.18457e+07	4.24609e+07	2.77631e+06	7.90181e+06	10678125
12	EX	1.25308e+07	3.84075e+07	5.09383e+07	3.74478e+06	1.00228e+07	1.37676e+07
13	EX	10761000	3.12742e+07	4.20352e+07	2529000	7.34991e+06	9.87891e+06
14	EX	10888500	34480250	45368750	2.24951e+06	6.74854e+06	8.99805e+06

## Sheet: Open Field test
Open Field test
Crossing (number) -1 Trial (P60) - 5 min						Crossing (number) -2 Trial (P61) - 5 min
N	Group	Per. Loc.	Cent. Loc.	Total Loc.		N	Grupo	Loc. Per.	Loc. Cent.	Total Loc.
1	CTL	30	4	34		1	CTL	16	2	18
2	CTL	29	2	31		2	CTL	23	3	26
3	CTL	34	1	35		3	CTL	38	7	45
4	CTL	37	19	56		4	CTL	37	9	46
5	CTL	19	4	23		5	CTL	20	2	22
6	CTL	26	4	30		6	CTL	32	11	43
7	CTL	14	2	16		7	CTL	12	2	14
8	CTL	22	7	29		8	CTL	25	8	33
9	CTL	25	5	30		9	CTL	13	2	15
10	CTL	37	11	48		10	CTL	34	8	42
11	CTL	29	3	32		11	CTL	42	22	64
12	CTL	35	7	42		12	CTL	20	2	22
13	CTL	52	16	68		13	CTL	46	40	86
14	CTL	30	7	37		14	CTL	28	9	37
15	EX	43	9	52		15	EX	12	2	14
16	EX	20	2	22		16	EX	20	6	26
17	EX	42	6	48		17	EX	46	13	59
18	EX	36	2	38		18	EX	24	2	26
19	EX	21	4	25		19	EX	34	12	46
20	EX	32	1	33		20	EX	25	3	28
21	EX	26	1	27		21	EX	23	2	25
22	EX	36	9	45		22	EX	20	2	22
23	EX	34	16	50		23	EX	34	15	49
24	EX	43	10	53		24	EX	14	2	16
25	EX	37	17	54		25	EX	14	2	16
26	EX	30	13	43		26	EX	9	2	11
27	EX	32	17	49		27	EX	17	3	20
28	EX	29	8	37		28	EX	34	18	52
Crossing (number) -1 Trial (P60) - 10 min						Crossing (number) -2 Trial (P61) - 10 min
N	Group	Per. Loc.	Cent. Loc.	Total Loc.		N	Grupo	Loc. Per.	Loc. Cent.	Total Loc.
1	CTL	41	6	47		1	CTL	37	6	43
2	CTL	33	5	38		2	CTL	28	2	30
3	CTL	20	4	24		3	CTL	43	20	63
4	CTL	36	20	56		4	CTL	39	5	44
5	CTL	30	3	33		5	CTL	16	6	22
6	CTL	32	4	36		6	CTL	29	3	32
7	CTL	48	13	61		7	CTL	47	8	55
8	CTL	43	15	58		8	CTL	36	5	41
9	CTL	45	4	49		9	CTL	48	8	56
10	CTL	16	1	17		10	CTL	27	1	28
11	CTL	23	5	28		11	CTL	41	19	60
12	CTL	47	2	49		12	CTL	25	4	29
13	CTL	25	5	30		13	CTL	55	3	58
14	CTL	32	1	33		14	CTL	45	3	48
15	CTL	26	3	29		15	CTL	49	15	64
16	CTL	28	6	34		16	CTL	36	3	39
17	CTL	36	6	42		17	CTL	47	5	52
18	CTL	54	10	64		18	CTL	48	29	77
19	CTL	42	7	49		19	CTL	45	36	81
20	CTL	34	2	36		20	CTL	33	4	37
21	CTL	42	5	47		21	CTL	42	6	48
22	CTL	37	1	38		22	CTL	12	2	14
23	EX	35	2	37		23	EX	36	5	41
24	EX	25	7	32		24	EX	16	1	17
25	EX	13	3	16		25	EX	10	1	11
26	EX	15	3	18		26	EX	3	1	4
27	EX	46	3	49		27	EX	52	4	56
28	EX	46	9	55		28	EX	35	1	36
29	EX	29	3	32		29	EX	15	4	19
30	EX	40	4	44		30	EX	52	11	63
31	EX	26	1	27		31	EX	22	2	24
32	EX	42	9	51		32	EX	27	5	32
33	EX	37	9	46		33	EX	21	8	29
34	EX	40	7	47		34	EX	23	2	25
35	EX	49	6	55		35	EX	46	2	48
36	EX	35	5	40		36	EX	5	2	7
37	EX	46	20	66		37	EX	24	10	34
38	EX	67	20	87		38	EX	62	16	78
39	EX	46	3	49		39	EX	23	4	27
40	EX	42	1	43		40	EX	9	2	11
41	EX	31	4	35		41	EX	17	2	19
42	EX	54	8	62		42	EX	49	2	51
43	EX	44	1	45		43	EX	28	2	30

## Sheet: Water Maze Test
Latency (s) in Water Maze to find the platform
One trial per day over 60 sec
N	Group	Day 1	Day 2	Day 3	Day 4	Day 5	Day 6	Day 7
1	CTL	60.2603	60.2603	25.2252	60.2603	38.8388	44.6446	30.6306
2	CTL	60.2603	60.2603	60.2603	60.2603	30.4304	60.2603	58.4585
3	CTL	60.2603	52.2523	14.4144	60.2603	22.8228	24.6246	23.6236
4	CTL	21.8218	23.2232	60.2603	40.2402	48.4484	60.2603	21.6216
5	CTL	60.2603	60.2603	60.2603	19.8198	37.6376	44.6446	7.40741
6	CTL	57.8579	60.2603	40.2402	59.6597	60.2603	33.4334	4.6046
7	CTL	60.2603	22.022	6.20621	15.2152	42.8428	60.2603	4.4044
8	CTL	57.8579	60.2603	5.40541	38.038	6.00601	28.8288	22.022
9	CTL	60.2603	49.4494	60.2603	37.037	60.2603	6.20621	5.005
10	CTL	18.4184	60.2603	8.20821	60.2603	4.2042	6.80681	5.2052
11	CTL	60.2603	51.4515	13.013	33.2332	46.2462	54.6547	47.2472
12	CTL	60.2603	60.2603	60.2603	29.6296	13.8138	5.6056	6.20621
13	CTL	59.6597	49.2492	8.60861	46.6466	58.6587	60.2603	60.2603
14	CTL	13.2132	60.2603	37.037	17.2172	60.0601	21.8218	5.6056
15	CTL	59.6597	60.2603	60.2603	60.2603	59.8599	44.2442	5.40541
16	EX	60	60.2603	39.6396	21.021	13.2132	60.2603	60.2603
17	EX	60.2603	60.2603	26.6266	60.2603	60.2603	60.2603	12.2122
18	EX	60.2603	60.2603	23.023	13.6136	24.024	7.00701	6.00601
19	EX	60.2603	60.2603	60.2603	60.2603	59.2593	56.8569	60.2603
20	EX	33.4334	60.2603	6.20621	57.0571	4.4044	7.80781	9.00901
21	EX	60.2603	60.2603	60.2603	50.2503	60.2603	42.6426	14.6146
22	EX	60.2603	59.6597	8.40841	58.4585	6.40641	8.00801	6.80681
23	EX	60.2603	60.2603	60.0601	60.2603	52.2523	8.80881	18.4184
24	EX	60.2603	60.2603	60.2603	30.4304	18.8188	16.016	9.20921
25	EX	60.2603	60.2603	46.6466	34.2342	9.00901	60.2603	9.00901
26	EX	57.8579	60.2603	40.8408	34.4344	13.6136	5.40541	6.40641
27	EX	60.2603	12.6126	14.8148	28.028	59.2593	8.20821	7.20721
28	EX	59.8599	60.0601	60.2603	7.40741	60.2603	6.40641	5.005
29	EX	60.2603	60.2603	60.2603	7.20721	30.8308	58.4585	9.40941
30	EX	42.4424	15.015	60.2603	60.2603	60.2603	60.2603	60.2603
One trial per day over 120 sec
N	Group	Day 1	Day 2	Day 3	Day 4	Day 5	Day 6	Day 7
1	CTL	120.12	115.115	120.32	52.4525	5.005	48.048	13.4134
2	CTL	63.2633	46.6466	8.80881	5.005	65.2653	119.92	18.018
3	CTL	84.2843	119.52	8.60861	87.4875	75.6757	12.6126	20.6206
4	CTL	97.4975	119.72	57.8579	19.4194	3.2032	7.00701	120.32
5	CTL	120.32	20.4204	27.2272	7.20721	20.02	80.8809	15.015
6	CTL	120.32	17.4174	50.05	2.8028	4.2042	32.4324	15.015
7	CTL	88.4885	74.8749	111.111	48.2482	51.4515	19.6196	9.00901
8	CTL	120.32	119.52	13.4134	2.4024	62.2623	29.4294	6.80681
9	CTL	120.32	29.029	104.705	14.2142	3.2032	47.4474	6.40641
10	CTL	120.32	12.8128	8.20821	10.8108	6.80681	50.8509	20.8208
11	CTL	120.32	53.8539	105.506	59.2593	10.6106	29.8298	9.80981
12	CTL	120.32	57.0571	33.033	64.6647	12.4124	40.2402	14.8148
13	CTL	120.32	10.8108	9.00901	10.6106	4.6046	5.005	45.045
14	CTL	111.512	119.72	46.046	29.4294	6.20621	54.2543	15.2152
15	CTL	119.92	79.4795	98.0981	120.32	8.00801	13.2132	5.8058
16	EX	120.12	38.2382	59.6597	3.6036	27.027	9.60961	6.60661
17	EX	104.905	25.2252	87.4875	23.023	3.2032	41.6416	52.4525
18	EX	120.32	30.8308	79.6797	23.8238	11.6116	6.40641	3.2032
19	EX	120.32	15.2152	7.00701	3.003	10.6106	53.6537	29.029
20	EX	52.0521	67.0671	48.048	111.912	22.8228	13.4134	26.2262
21	EX	120.32	69.6697	86.6867	45.6456	36.6366	48.4484	9.00901
22	EX	120.32	9.40941	120.32	93.4935	47.8478	9.80981	54.6547
23	EX	51.2513	98.4985	17.017	18.4184	30.8308	42.8428	53.2533
24	EX	109.71	60.4605	42.8428	36.2362	27.2272	6.20621	32.6326
25	EX	82.6827	69.2693	9.60961	37.037	3.8038	120.32	4.6046
26	EX	120.32	13.4134	120.32	36.8368	38.4384	9.00901	8.60861
27	EX	120.32	120.32	62.8629	20.8208	15.6156	41.041	26.026
28	EX	120.12	10.4104	41.4414	3.2032	37.4374	32.032	9.00901
29	EX	67.6677	118.719	102.703	18.2182	120.32	13.8138	28.028
30	EX	120.32	35.2352	34.8348	22.022	17.8178	52.0521	44.2442

## Sheet: Inhibitory avoidance test
Latency (s) in inhibitory avoidance test
After footshock of 0.4 mA for 1 sec
N	Group	Latency (s)
1	CTL	65
2	CTL	9
3	CTL	540
4	CTL	53
5	CTL	540
6	CTL	44
7	CTL	56
8	CTL	15
9	CTL	540
10	CTL	540
11	CTL	540
12	CTL	540
13	CTL	540
14	EX	540
15	EX	80
16	EX	24
17	EX	6
18	EX	540
19	EX	540
20	EX	540
21	EX	540
22	EX	540
23	EX	6
24	EX	540
25	EX	540
26	EX	540
27	EX	29
After footshock of 0.6 mA for 1 sec
N	Group	Latency (s)
1	CTL	520
2	CTL	11
3	CTL	75
4	CTL	540
5	CTL	540
6	CTL	14
7	CTL	540
8	CTL	51
9	CTL	540
10	CTL	55
11	CTL	5
12	CTL	540
13	CTL	540
14	CTL	6
15	CTL	93
16	EX	540
17	EX	540
18	EX	21
19	EX	96
20	EX	540
21	EX	7
22	EX	12
23	EX	540
24	EX	57
25	EX	540
26	EX	36
27	EX	540
28	EX	540
29	EX	4
30	EX	5
